# Supplementary material for: Improved Power Conversion Efficiency with Tunable Electronic Structures of the Cation-Engineered [Ai]PbI3 Perovskites for Solar Cells: First-Principles Calculations
Source: Int J Mol Sci. 2022 Nov 4;23(21):13556. doi: 10.3390/ijms232113556 (PMC9656733; doi:10.3390/ijms232113556)
Supplement: Supplementary file 1 [file ijms-23-13556-s001.zip]

Archive with 1 entries (1 files):
- ijms-1985881-supplementary.pdf
